# Supplementary material for: Gene Expression Aberrations in Alcohol-Associated Hepatocellular Carcinoma
Source: Int J Mol Sci. 2024 Sep 30;25(19):10558. doi: 10.3390/ijms251910558 (PMC11476681; doi:10.3390/ijms251910558)
Supplement: Supplementary file 1 [file ijms-25-10558-s001.zip]

Archive with 1 entries (1 files):
- ijms-3181987-supplementary.pdf
